# Supplementary material for: RNA sequencing analysis to capture the transcriptome landscape during skin ulceration syndrome progression in sea cucumber Apostichopus japonicus
Source: BMC Genomics. 2016 Jun 14;17:459. doi: 10.1186/s12864-016-2810-3 (PMC4906609; doi:10.1186/s12864-016-2810-3)
Supplement: Additional file 1: — Significantly enriched GO terms in DEGs shown by the up-regulated expression models (xls). (XLS 52 kb) [file 12864_2016_2810_MOESM1_ESM.xls]

## Sheet: Sheet1
GO ID	GO term	DEGs with GO annotation (m/M)	All genes with GO annotation (n/N)	P value
Cellular component
GO:0071944	cell periphery	234/1045(22.39%)	922/6693(13.77%)	2.6e-14
GO:0005886	plasma membrane	222/1045(21.24%)	887/6693(13.25%)	1.19e-12
GO:0016020	membrane	491/1045(46.98%)	2552/6693(38.12%)	5.2e-08
GO:0031982	vesicle	92/1045(8.80%)	336/6693(5.02%)	4.37e-06
GO:0031410	cytoplasmic vesicle	84/1045(8.03%)	308/6693(4.60%)	2.4e-05
GO:0044459	plasma membrane part	102/1045(9.76%)	399/6693(5.96%)	3.28e-05
GO:0031988	membrane-bounded vesicle	77/1045(7.36%)	280/6693(4.18%)	6.06e-05
GO:0045177	apical part of cell	37/1045(3.54%)	102/6693(1.52%)	9.03e-05
GO:0016023	cytoplasmic membrane-bounded vesicle	73/1045(6.98%)	264/6693(3.94%)	0.0001
GO:0005768	endosome	58/1045(5.55%)	195/6693(2.91%)	0.00013
GO:0031252	cell leading edge	30/1045(2.87%)	80/6693(1.20%)	0.00056
GO:0005794	Golgi apparatus	93/1045(8.89%)	376/6693(5.61%)	0.00062
GO:0097458	neuron part	76/1045(7.27%)	298/6693(4.45%)	0.00178
GO:0016324	apical plasma membrane	25/1045(2.39%)	65/6693(0.97%)	0.0025
GO:0043005	neuron projection	63/1045(6.02%)	238/6693(3.55%)	0.00334
GO:0005938	cell cortex	23/1045(2.20%)	60/6693(0.90%)	0.00626
GO:0030054	cell junction	41/1045(3.92%)	143/6693(2.13%)	0.01834
GO:0012505	endomembrane system	111/1045(10.62%)	505/6693(7.55%)	0.02158
GO:0005770	late endosome	19/1045(1.81%)	49/6693(0.73%)	0.02847
GO:0012506	vesicle membrane	32/1045(3.06%)	105/6693(1.56%)	0.03487
GO:0043292	contractile fiber	23/1045(2.20%)	66/6693(0.99%)	0.03639
GO:0030139	endocytic vesicle	22/1045(2.10%)	62/6693(0.93%)	0.03786
GO:0042383	sarcolemma	13/1045(1.24%)	28/6693(0.41%)	0.04647
GO:0030027	lamellipodium	16/1045(1.53%)	39/6693(0.58%)	0.04821
GO:0044449	contractile fiber part	22/1045(2.10%)	63/6693(0.94%)	0.04975
Molecular function
GO:0005515	protein binding	580/1172(49.48%)	2729/7658(35.63%)	1.63e-23
GO:0016773	phosphotransferase activity, alcohol group as acceptor	115/1172(9.81%)	431/7658(5.62%)	1.56e-07
GO:0005488	binding	893/1172(76.19%)	5270/7658(68.81%)	5.84e-07
GO:0004674	protein serine/threonine kinase activity	63/1172(5.37%)	202/7658(2.63%)	4.16e-06
GO:0019904	protein domain specific binding	52/1172(4.43%)	154/7658(2.01%)	4.48e-06
GO:0004672	protein kinase activity	99/1172(8.44%)	374/7658(4.88%)	4.8e-06
GO:0016301	kinase activity	132/1172(11.26%)	561/7658(7.32%)	4.27e-05
GO:0019900	kinase binding	42/1172(3.58%)	129/7658(1.68%)	0.00039
GO:0005516	calmodulin binding	20/1172(1.70%)	43/7658(0.56%)	0.00074
GO:0004721	phosphoprotein phosphatase activity	30/1172(2.55%)	83/7658(1.08%)	0.00141
GO:0019899	enzyme binding	89/1172(7.59%)	367/7658(4.79%)	0.00183
GO:0019901	protein kinase binding	35/1172(2.98%)	115/7658(1.50%)	0.0174
GO:0005057	receptor signaling protein activity	12/1172(1.02%)	23/7658(0.30%)	0.02554
Biological process
GO:0007165	signal transduction	274/1231(22.25%)	1026/7894(12.30%)	1.23e-19
GO:0007154	cell communication	317/1231(25.75%)	1249/7894(15.82%)	1.61e-19
GO:0023052	signaling	308/1231(25.02%)	1207/7894(15.29%)	3.36e-19
GO:0044700	single organism signaling	308/1231(25.02%)	1207/7894(15.29%)	3.36e-19
GO:0050794	regulation of cellular process	589/1231(47.84%)	2803/7894(35.51%)	6.51e-19
GO:0065007	biological regulation	665/1231(54.02%)	3279/7894(41.53%)	1.53e-18
GO:0050789	regulation of biological process	625/1231(50.77%)	3036/7894(38.45%)	2.47e-18
GO:0035556	intracellular signal transduction	112/1231(9.09%)	359/7894(4.54%)	7.22e-11
GO:0050896	response to stimulus	471/1231(38.26%)	2307/7894(29.22%)	1.99e-10
GO:0032502	developmental process	433/1231(35.17%)	2095/7894(26.53%)	5.7e-10
GO:0048856	anatomical structure development	397/1231(32.25%)	1892/7894(23.97%)	1.05e-09
GO:0044767	single-organism developmental process	369/1231(29.97%)	1740/7894(22.04%)	2.44e-09
GO:0032501	multicellular organismal process	475/1231(38.58%)	2369/7894(30.01%)	4.3e-09
GO:0048583	regulation of response to stimulus	181/1231(14.70%)	729/7894(9.23%)	2.03e-08
GO:0048731	system development	334/1231(27.21%)	1564/7894(19.81%)	2.09e-08
GO:0051716	cellular response to stimulus	335/1231(%)	1570/7894(19.89%)	2.14e-08
GO:0044707	single-multicellular organism process	452/1231(36.71%)	2260/7894(28.63%)	3.81e-08
GO:0032879	regulation of localization	123/1231(9.99%)	445/7894(5.64%)	4.97e-08
GO:0007275	multicellular organismal development	386/1231(31.35%)	1878/7894(23.79%)	6.86e-08
GO:0009653	anatomical structure morphogenesis	232/1231(18.84%)	1014/7894(12.85%)	1.13e-07
GO:0044699	single-organism process	887/1231(72.05%)	5051/7894(63.98%)	1.3e-07
GO:0006468	protein phosphorylation	86/1231(6.98%)	282/7894(3.57%)	3.3e-07
GO:0000904	cell morphogenesis involved in differentiation	82/1231(6.66%)	267/7894(3.38%)	6.22e-07
GO:0048468	cell development	149/1231(12.10%)	592/7894(7.50%)	6.91e-07
GO:0007399	nervous system development	183/1231(14.86%)	770/7894(9.75%)	8.31e-07
GO:0006464	cellular protein modification process	208/1231(16.89%)	909/7894(11.51%)	1.5e-06
GO:0036211	protein modification process	208/1231(16.89%)	909/7894(11.51%)	1.5e-06
GO:0016477	cell migration	63/1231(5.11%)	188/7894(2.38%)	1.72e-06
GO:0023051	regulation of signaling	165/1231(13.40%)	684/7894(8.66%)	2.23e-06
GO:0007167	enzyme linked receptor protein signaling pathway	62/1231(5.03%)	185/7894(2.34%)	2.36e-06
GO:0010646	regulation of cell communication	165/1231(13.40%)	685/7894(8.67%)	2.51e-06
GO:0048667	cell morphogenesis involved in neuron differentiation	71/1231(5.76%)	225/7894(2.85%)	2.85e-06
GO:0007166	cell surface receptor signaling pathway	129/1231(10.47%)	503/7894(6.37%)	3.58e-06
GO:0009966	regulation of signal transduction	141/1231(11.45%)	571/7894(7.23%)	8.93e-06
GO:0030154	cell differentiation	218/1231(17.70%)	983/7894(12.45%)	1.03e-05
GO:0048869	cellular developmental process	231/1231(18.76%)	1056/7894(13.37%)	1.16e-05
GO:0048878	chemical homeostasis	75/1231(6.09%)	253/7894(3.20%)	2.16e-05
GO:0048666	neuron development	92/1231(7.47%)	333/7894(4.21%)	2.17e-05
GO:0048699	generation of neurons	121/1231(9.82%)	480/7894(6.08%)	3.69e-05
GO:0048513	organ development	236/1231(19.17%)	1100/7894(13.94%)	4.8e-05
GO:0043412	macromolecule modification	212/1231(17.22%)	968/7894(12.26%)	5.44e-05
GO:0048518	positive regulation of biological process	257/1231(20.87%)	1221/7894(15.46%)	6.04e-05
GO:0048812	neuron projection morphogenesis	69/1231(5.60%)	231/7894(2.92%)	6.26e-05
GO:0051179	localization	369/1231(29.97%)	1873/7894(23.72%)	7.22e-05
GO:0048522	positive regulation of cellular process	230/1231(18.68%)	1072/7894(13.57%)	7.7e-05
GO:0065008	regulation of biological quality	185/1231(15.02%)	824/7894(10.43%)	7.86e-05
GO:0007409	axonogenesis	60/1231(4.87%)	192/7894(2.43%)	8.73e-05
GO:0044763	single-organism cellular process	736/1231(59.78%)	4164/7894(52.74%)	0.00011
GO:0007243	intracellular protein kinase cascade	33/1231(2.68%)	81/7894(1.02%)	0.00012
GO:0032989	cellular component morphogenesis	110/1231(8.93%)	434/7894(5.50%)	0.00013
GO:0016192	vesicle-mediated transport	87/1231(7.06%)	322/7894(4.07%)	0.00017
GO:0002757	immune response-activating signal transduction	24/1231(1.94%)	50/7894(0.63%)	0.0002
GO:0009888	tissue development	132/1231(10.72%)	551/7894(6.97%)	0.00021
GO:0007169	transmembrane receptor protein tyrosine kinase signaling pathway	45/1231(3.65%)	131/7894(1.65%)	0.00022
GO:0051239	regulation of multicellular organismal process	137/1231(11.12%)	578/7894(7.32%)	0.00023
GO:0016310	phosphorylation	113/1231(9.17%)	454/7894(5.75%)	0.00024
GO:0030182	neuron differentiation	100/1231(8.12%)	389/7894(4.92%)	0.00026
GO:0002253	activation of immune response	25/1231(2.03%)	54/7894(0.68%)	0.00027
GO:0031399	regulation of protein modification process	88/1231(7.14%)	330/7894(4.18%)	0.00028
GO:0022008	neurogenesis	127/1231(10.31%)	528/7894(6.69%)	0.0003
GO:0002764	immune response-regulating signaling pathway	24/1231(1.94%)	51/7894(0.64%)	0.00033
GO:0071310	cellular response to organic substance	87/1231(7.06%)	327/7894(4.14%)	0.00037
GO:0031175	neuron projection development	72/1231(5.84%)	255/7894(3.23%)	0.00038
GO:0000902	cell morphogenesis	98/1231(7.96%)	382/7894(4.84%)	0.0004
GO:0048729	tissue morphogenesis	78/1231(6.33%)	284/7894(3.60%)	0.00041
GO:0009605	response to external stimulus	86/1231(6.98%)	323/7894(4.09%)	0.00042
GO:0071495	cellular response to endogenous stimulus	54/1231(4.38%)	173/7894(2.19%)	0.00045
GO:0002684	positive regulation of immune system process	37/1231(3.00%)	101/7894(1.27%)	0.0005
GO:0006935	chemotaxis	48/1231(3.89%)	149/7894(1.88%)	0.00077
GO:0050801	ion homeostasis	56/1231(4.54%)	185/7894(2.34%)	0.00083
GO:0071363	cellular response to growth factor stimulus	38/1231(3.08%)	107/7894(1.35%)	0.00086
GO:0010604	positive regulation of macromolecule metabolic process	131/1231(10.64%)	560/7894(7.09%)	0.00104
GO:0070848	response to growth factor stimulus	38/1231(3.08%)	108/7894(1.36%)	0.00114
GO:0009893	positive regulation of metabolic process	146/1231(11.86%)	641/7894(8.12%)	0.00117
GO:0010627	regulation of intracellular protein kinase cascade	53/1231(4.30%)	175/7894(2.22%)	0.00171
GO:0055082	cellular chemical homeostasis	53/1231(4.30%)	175/7894(2.22%)	0.00171
GO:0001932	regulation of protein phosphorylation	65/1231(5.28%)	232/7894(2.93%)	0.00217
GO:0006873	cellular ion homeostasis	50/1231(4.06%)	163/7894(2.06%)	0.00234
GO:0045859	regulation of protein kinase activity	50/1231(4.06%)	163/7894(2.06%)	0.00234
GO:0040011	locomotion	101/1231(8.20%)	412/7894(5.22%)	0.00268
GO:0060341	regulation of cellular localization	57/1231(4.63%)	197/7894(2.50%)	0.00341
GO:0006470	protein dephosphorylation	26/1231(2.11%)	64/7894(0.81%)	0.00355
GO:0042221	response to chemical stimulus	191/1231(15.51%)	902/7894(11.42%)	0.00403
GO:0002009	morphogenesis of an epithelium	65/1231(5.28%)	236/7894(2.99%)	0.00418
GO:0042330	taxis	48/1231(3.89%)	157/7894(1.99%)	0.00432
GO:0050778	positive regulation of immune response	26/1231(2.11%)	65/7894(0.82%)	0.00505
GO:0031325	positive regulation of cellular metabolic process	134/1231(10.88%)	592/7894(7.50%)	0.00532
GO:0048585	negative regulation of response to stimulus	68/1231(5.52%)	253/7894(3.20%)	0.00621
GO:0050776	regulation of immune response	34/1231(2.76%)	98/7894(1.24%)	0.00672
GO:0019220	regulation of phosphate metabolic process	94/1231(7.63%)	384/7894(4.86%)	0.00697
GO:0002376	immune system process	103/1231(8.36%)	431/7894(5.45%)	0.00737
GO:0007264	small GTPase mediated signal transduction	35/1231(2.84%)	103/7894(1.30%)	0.00827
GO:0032868	response to insulin stimulus	24/1231(1.94%)	59/7894(0.74%)	0.00887
GO:0048584	positive regulation of response to stimulus	75/1231(6.09%)	290/7894(3.67%)	0.00905
GO:0031401	positive regulation of protein modification process	57/1231(4.63%)	203/7894(2.57%)	0.00972
GO:0042325	regulation of phosphorylation	69/1231(5.60%)	261/7894(3.31%)	0.00989
GO:0050851	antigen receptor-mediated signaling pathway	12/1231(0.97%)	19/7894(0.24%)	0.01018
GO:0008286	insulin receptor signaling pathway	14/1231(1.13%)	25/7894(0.31%)	0.01146
GO:0007411	axon guidance	40/1231(3.24%)	126/7894(1.60%)	0.01155
GO:0051174	regulation of phosphorus metabolic process	94/1231(7.63%)	389/7894(4.92%)	0.01258
GO:0071417	cellular response to organic nitrogen	30/1231(2.43%)	84/7894(1.06%)	0.01344
GO:0042327	positive regulation of phosphorylation	44/1231(3.57%)	145/7894(1.83%)	0.01469
GO:0009719	response to endogenous stimulus	84/1231(6.82%)	339/7894(4.29%)	0.01472
GO:0030029	actin filament-based process	47/1231(3.81%)	159/7894(2.01%)	0.01564
GO:0051246	regulation of protein metabolic process	107/1231(8.69%)	459/7894(5.81%)	0.01586
GO:0043549	regulation of kinase activity	51/1231(4.14%)	178/7894(2.25%)	0.017
GO:0038179	neurotrophin signaling pathway	21/1231(1.70%)	50/7894(0.63%)	0.02017
GO:0048011	neurotrophin TRK receptor signaling pathway	21/1231(1.70%)	50/7894(0.63%)	0.02017
GO:0001775	cell activation	36/1231(2.92%)	111/7894(1.41%)	0.0203
GO:0002429	immune response-activating cell surface receptor signaling pathway	12/1231(0.97%)	20/7894(0.25%)	0.02185
GO:0016311	dephosphorylation	35/1231(2.84%)	107/7894(1.35%)	0.02195
GO:0002682	regulation of immune system process	53/1231(4.30%)	189/7894(2.39%)	0.02233
GO:1901653	cellular response to peptide	23/1231(1.86%)	58/7894(0.73%)	0.02374
GO:0051128	regulation of cellular component organization	102/1231(8.28%)	437/7894(5.53%)	0.0251
GO:0008544	epidermis development	25/1231(2.03%)	66/7894(0.83%)	0.02536
GO:0051234	establishment of localization	292/1231(23.72%)	1512/7894(19.15%)	0.02542
GO:0051049	regulation of transport	79/1231(6.41%)	318/7894(4.02%)	0.02555
GO:0051338	regulation of transferase activity	51/1231(4.14%)	181/7894(2.29%)	0.02858
GO:0045595	regulation of cell differentiation	79/1231(6.41%)	319/7894(4.04%)	0.02893
GO:0010033	response to organic substance	131/1231(10.64%)	594/7894(7.52%)	0.02901
GO:0030030	cell projection organization	97/1231(7.87%)	413/7894(5.23%)	0.03202
GO:0070887	cellular response to chemical stimulus	96/1231(7.79%)	408/7894(5.17%)	0.03288
GO:1901701	cellular response to oxygen-containing compound	42/1231(3.41%)	140/7894(1.77%)	0.03291
GO:0043410	positive regulation of MAPK cascade	24/1231(1.94%)	63/7894(0.80%)	0.03419
GO:0019722	calcium-mediated signaling	10/1231(0.81%)	15/7894(0.19%)	0.03483
GO:0050863	regulation of T cell activation	17/1231(1.38%)	37/7894(0.47%)	0.03615
GO:0043408	regulation of MAPK cascade	34/1231(2.76%)	105/7894(1.33%)	0.03779
GO:1901652	response to peptide	30/1231(2.43%)	88/7894(1.11%)	0.03915
GO:0042592	homeostatic process	93/1231(7.55%)	394/7894(4.99%)	0.03957
GO:0003008	system process	110/1231(8.93%)	484/7894(6.13%)	0.03969
GO:0050852	T cell receptor signaling pathway	11/1231(0.89%)	18/7894(0.23%)	0.0419
GO:0009887	organ morphogenesis	94/1231(7.63%)	400/7894(5.07%)	0.04296
GO:0002768	immune response-regulating cell surface receptor signaling pathway	12/1231(0.97%)	21/7894(0.27%)	0.04377
GO:0071375	cellular response to peptide hormone stimulus	22/1231(1.78%)	56/7894(0.71%)	0.04451
GO:0006897	endocytosis	39/1231(3.16%)	128/7894(1.62%)	0.0452
GO:0032990	cell part morphogenesis	79/1231(6.41%)	323/7894(4.09%)	0.04708
GO:0050878	regulation of body fluid levels	34/1231(2.76%)	106/7894(1.34%)	0.04745
M is the number of all DEGs with GO annotation; m is the number of DEGs that are annotated to the certain GO terms; N is the number of all genes of A. japonicus with GO annotation; n is the number of all genes that are annotated to the certain GO terms in A. japonicus.
GO terms with P value ≤ 0.05 were deemed significantly enriched in DEGs.
