# Supplementary material for: RNA sequencing analysis to capture the transcriptome landscape during skin ulceration syndrome progression in sea cucumber Apostichopus japonicus
Source: BMC Genomics. 2016 Jun 14;17:459. doi: 10.1186/s12864-016-2810-3 (PMC4906609; doi:10.1186/s12864-016-2810-3)
Supplement: Additional file 2: — Significantly enriched pathways among the DEGs revealed by the up-regulated expression models (xls). (XLS 29 kb) [file 12864_2016_2810_MOESM2_ESM.xls]

## Sheet: Sheet1
Pathway ID	Pathway term	Pathway classification	DEGs with pathway annotation(m/M)	All genes with pathway annotation (n/N)	Qvalue
ko04320	Dorso-ventral axis formation	Development	67/2050(3.26%)	186/14487(1.28%)	1.32208e-11
ko04330	Notch signaling pathway Notch	Signal transduction	69/2050(3.36%)	214/14487(1.47%)	7.81327e-10
ko04380	Osteoclast differentiation	Development	42/2050(2.04%)	111/14487(0.76%)	2.87028e-08
ko04510	Focal adhesion	Cell communication	133/2050(6.48%)	575/14487(3.97%)	1.25285e-07
ko04630	Jak-STAT signaling pathway	Signal transduction	26/2050(1.26%)	58/14487(0.40%)	4.29708e-07
ko04012	ErbB signaling pathway	Signal transduction	34/2050(1.65%)	94/14487(0.65%)	1.61052e-06
ko04810	Regulation of actin cytoskeleton	Cell motility	119/2050(5.80%)	528/14487(3.646%)	1.61052e-06
ko04650	Natural killer cell mediated cytotoxicity	Immune system	24/2050(1.17%)	58/14487(0.40%)	5.43785e-06
ko04670	Leukocyte transendothelial migration	Immune system	45/2050(2.19%)	150/14487(1.04%)	5.75564e-06
ko04310	Wnt signaling pathway	Signal transduction	48/2050(2.34%)	172/14487(1.19%)	2.10762e-05
ko04664	Fc epsilon RI signaling pathway	Immune system	28/2050(1.36%)	80/14487(0.55%)	2.51109e-05
ko04662	B cell receptor signaling pathway	Immune system	28/2050(1.36%)	80/14487(0.55%)	2.51109e-05
ko04350	TGF-beta signaling pathway	Signal transduction	35/2050(1.70%)	117/14487(0.81%)	8.23236e-05
ko04520	Adherens junction	Cell communication	50/2050(2.43%)	195/14487(1.35%)	0.000135498
ko04660	T cell receptor signaling pathway	Immune system	38/2050(1.85%)	136/14487(0.94%)	0.000163401
ko00562	Inositol phosphate metabolism	Carbohydrate metabolism	26/2050(1.26%)	82/14487(0.57%)	0.000294651
ko04013	MAPK signaling pathway - fly	Signal transduction	13/2050(0.63%)	28/14487(0.19%)	0.000302724
ko04070	Phosphatidylinositol signaling system	Signal transduction	30/2050(1.46%)	102/14487(0.70%)	0.000358023
ko04010	MAPK signaling pathway	Signal transduction	72/2050(3.51%)	326/14487(2.25%)	0.000405203
ko04360	Axon guidance	Development	52/2050(2.53%)	220/14487(1.52%)	0.000679149
ko04620	Toll-like receptor signaling pathway	Immune system	27/2050(1.31%)	93/14487(0.64%)	0.000926994
ko04064	NF-kappa B signaling pathway	Signal transduction	31/2050(1.51%)	116/14487(0.80%)	0.00149918
ko00061	Fatty acid biosynthesis	Lipid metabolism	9/2050(0.43%)	18/14487(0.12%)	0.00179566
ko04144	Endocytosis	Transport and catabolism	77/2050(3.75%)	374/14487(2.58%)	0.0019658
ko04141	Protein processing in endoplasmic reticulum	Genetic information processing	46/2050(2.24%)	199/14487(1.37%)	0.00221821
ko04150	mTOR signaling pathway	Signal transduction	22/2050(1.07%)	75/14487(0.52%)	0.00255659
ko04530	Tight junction	Cell communication	71/2050(3.46%)	343/14487(2.37%)	0.00256034
ko04666	Fc gamma R-mediated phagocytosis	Immune system	41/2050(2.00%)	187/14487(1.29%)	0.0109299
ko04340	Hedgehog signaling pathway	Signal transduction	25/2050(1.21%)	102/14487(0.70%)	0.0149721
ko04062	Chemokine signaling pathway	Immune system	38/2050(1.85%)	176/14487(1.21%)	0.018581
ko04370	VEGF signaling pathway	Signal transduction	27/2050(1.31%)	118/14487(0.81%)	0.0278785
ko04210	Apoptosis	Cell growth and death	26/2050(1.26%)	113/14487(0.78%)	0.0281959
ko04020	Calcium signaling pathway	Signal transduction	60/2050(2.92%)	312/14487(2.15%)	0.0281959
ko04140	Regulation of autophagy	Transport and catabolism	8/2050(0.39%)	23/14487(0.16%)	0.0385848
ko04512	ECM-receptor interaction	Signaling molecules and interaction	63/2050(3.07%)	338/14487(2.33%)	0.0427925
Note: M is the number of all DEGs with Pathway annotation;m is the number of DEGs that are annotated to the certain pathway terms;
N is the number of all genes of A. japonicus with Pathway annotation; n is the number of all genes that are annotated to the certain pathway terms in A. japonicus.
Pathway with Q value ≤ 0.05 were deemed significantly enriched in DEGs.
